# Supplementary material for: Functional independence of endogenous μ- and δ-opioid receptors co-expressed in cholinergic interneurons
Source: eLife. 2021 Sep 3;10:e69740. doi: 10.7554/eLife.69740 (PMC8718112; doi:10.7554/eLife.69740)
Supplement: Figure 1—source data 1. [file elife-69740-fig1-data1.zip]

Archive with 4 entries (4 files):
- Figure 1_source data 1.tiff
- __MACOSX/._Figure 1_source data 1.tiff
- Fig_1C_MOR_DORmerge_source.tif
- __MACOSX/._Fig_1C_MOR_DORmerge_source.tif
