# Supplementary material for: Functional independence of endogenous μ- and δ-opioid receptors co-expressed in cholinergic interneurons
Source: eLife. 2021 Sep 3;10:e69740. doi: 10.7554/eLife.69740 (PMC8718112; doi:10.7554/eLife.69740)
Supplement: Figure 1—figure supplement 1—source data 5. [file elife-69740-fig1-figsupp1-data5.zip]

Archive with 3 entries (2 files):
- Supp_Fig1B_merge_source.tif
- __MACOSX/
- __MACOSX/._Supp_Fig1B_merge_source.tif
